# Supplementary material for: Associations between the quality of family interactions during a mother–father–adolescent conflict discussion task and physiological emotion regulation in adolescents
Source: PLOS Ment Health. 2025 Mar 26;2(3):e0000246. doi: 10.1371/journal.pmen.0000246 (PMC12798475; doi:10.1371/journal.pmen.0000246)
Supplement: S2 File — (XLSX) [file pmen.0000246.s002.xlsx]

## Sheet: New Dataset
Ado age	Ado sex	FCAAS Family Alliance dimension	FCAAS coparenting dimension	Postures and gazes	Turn-taking	Mutual respect for coparenting roles	Conflict resolution	Affective climate	Mentalization	Role reversal	Coparenting support	Autonomy promotion	Adolescent autonomy	HRV baseline	HRV reactivity	HRV recovery
12	0	28	12	4	3	5	4	4	3	4	3	5	5	46.4968	7.13329	15.0929
13	1	28.5	15	3	4	5	4	4	4.5	5	5	4	5	65.555	0.995329	-4.43556
12	1	25	14	3	4	5	4	3	4	5	4	5	2	41.8799	5.09591	999
13	1	24	13	3	2	4	4	3	3	5	4	4	5	27.6688	-22.933	-15.0541
10	1	27	11	2	5	4	4	3	4	3	4	5	4	34.9533	7.9093	8.52413
11	1	30	10.5	3.5	3.5	3.5	4.5	5	4	4	3	4.5	5	121.412	44.365	42.7917
11	1	28	12	3	4	4	4	5	3	3	5	5	4	32.2338	2.08075	0.318807
11	1	20	13	3.5	2.5	5	3	3	1.5	4	4	4	2.5	45.5588	19.1958	12.4831
12	0	23	9	3	2	4	3	2	4	3	2	4	5	92.0126	37.5425	30.7737
12	1	31	12.5	3	5	4	4	4	5	4	4.5	5	5	30.2162	-4.37984	-10.6569
13	1	28	15	4	3	5	5	5	3	5	5	5	3	80.8474	-0.605925	8.42307
13	0	17	12	2	2	5	3	2	2	4	3	2	4	73.7661	-19.3343	-38.6963
12	1	15.5	4	2.5	2	2	2	2	1	1	1	3	3	97.9571	18.4204	16.8491
11	1	22	11	4	2	4	4	3	2	3	4	3	4	32.7951	5.00647	-7.8761
12	0	17	6	4	2	1	1	2	2	1	4	1	5	34.6165	-6.28348	-15.1056
12	1	32	12	4	3	3	5	5	5	4	5	5	5	54.1689	6.7087	3.75993
10	0	14.5	13.5	1	1.5	5	2	3	2	4.5	4	3.5	1.5	101.787	42.2837	63.5961
13	0	24.5	15	5	4.5	5	3	3	2.5	5	5	2	4.5	16.0999	-8.49658	-12.2988
12	1	32	12	3	4	3	5	5	5	5	4	5	5	35.8946	11.9552	21.5523
12	1	28	15	2	4	5	5	5	2	5	5	5	5	35.0042	7.94906	1.98047
13	1	26	14.5	2.5	4.5	5	4	4	2.5	5	4.5	4	4.5	87.2756	31.729	-4.18518
12	1	28	13	3	4	5	4	5	3	4	4	5	4	105.636	18.159	-20.0806
10	1	26	12	4	4	4	5	3	3	4	4	4	3	124.144	18.972	19.5605
12	0	27.5	14	3.5	2	5	4.5	4	4.5	5	4	4	5	34.8248	-13.8555	-9.87394
13	1	23	12	3.5	2.5	4.5	4	3.5	2	4	3.5	3.5	4	16.1922	-3.62884	-2.21208
13	0	18.5	7	2.5	2	2	2	3.5	1.5	2	3	3	4	44.8095	0.1016	8.35985
13	1	17	14	1	3	5	3	1	3	4	5	4	2	99.59	24.9608	28.8077
11	1	22	9	4	3	5	3	3	2	2	2	5	2	91.361	32.2748	18.6503
12	0	29.5	15	4	3.5	5	4.5	5	5	5	5	5	2.5	27.4013	7.49887	3.1044
12	1	34	14	5	4	4	5	5	5	5	5	5	5	78.8705	28.7622	11.5016
11	1	30	14.5	3	3	5	5	4.5	4.5	5	4.5	5	5	73.2179	31.1958	22.3948
13	0	26	5	3	3	2	3	4	4	1	2	4	5	37.6219	2.98368	-6.20578
11	1	28	13	3	3	5	5	4	5	3	5	4	4	79.1833	-9.09219	-30.3439
12	1	12	4	2	2	2	1	1	2	1	1	2	2	27.4934	-20.7188	-9.36294
10	1	17	14	2	3	5	3	1	3	4	5	4	1	49.5272	22.0649	21.5255
12	1	32	14	4	4	4	4	5	5	5	5	5	5	115.193	47.9619	11.3143
13	1	32	14	4	4	4	5	5	4	5	5	5	5	54.6895	24.8526	10.1156
13	1	33	13	3	5	4	5	5	5	4	5	5	5	67.8119	31.2062	42.4104
12	0	18	13	2	2	5	4	4	2	3	5	2	2	20.941	3.11879	-0.863713
13	1	24	15	2	3	5	4	3	4	5	5	5	3	63.7332	25.2718	3.11291
10	0	14	5	2	2	3	2	1	1	1	1	2	4	154.98	50.6463	7.20487
12	1	31	15	3	4	5	5	5	5	5	5	5	4	46.6744	13.1185	11.6344
12	0	28	14	4.5	4	5	4.5	4.5	2.5	4.5	4.5	3.5	4.5	49.7198	-6.97816	1.54979
13	0	10.5	8	1	1.5	4	2.5	1.5	1.5	2.5	1.5	1	1.5	82.7495	35.6551	13.4223
13	1	19	13	3	2	4	3	2	4	5	4	2	3	70.8379	1.11748	-9.34418
12	1	22	11	3	2	4	3	4	3	3	4	2	5	125.976	28.5312	22.149
13	1	27	11	3	4	4	5	4	3	4	3	4	4	141.95	83.0774	7.1376
12	0	20	10	2	1.5	4.5	3.5	4	3	3	2.5	3	3	68.2167	11.7408	1.91231
11	1	21	12	3	3	4	4	3	2	3	5	3	3	76.2187	11.9337	999
12	1	20	9	2	3	2	5	3	1	3	4	3	3	136.515	61.3832	49.8623
12	0	29	15	2	4	5	4	4	5	5	5	5	5	58.4481	16.6211	-2.88638
12	0	19	14	3	3	5	4	2	2	4	5	3	2	58.6259	9.3605	11.6484
10	1	20	9	4	3	3	2	4	2	2	4	2	3	50.7258	5.29728	22.0303
11	0	13.5	6.5	3	1.5	4	2.5	2	2	1	1.5	1.5	1	44.6774	7.90385	8.92247
11	0	19	10	3	2	5	3	3	2	2	3	3	3	40.0585	4.19035	1.33451
12	0	21	15	3	4	5	4	3	2	5	5	3	2	38.6347	11.6428	2.01075
11	1	24	10	2.5	3	4	4	3	3.5	1.5	4.5	3.5	4.5	25.2769	-2.15935	-3.68733
13	0	19	10	5	3	3	3	2	2	4	3	2	2	107.354	50.3135	55.3513
11	0	22	10	4	4	4	2	4	3	3	3	3	2	28.7989	-0.04816	2.56332
13	0	14	7	1	2	4	2	2	1	1	2	2	4	25.7194	3.95475	1.87559
13	0	16	7	1	3	5	3	2	2	1	1	3	2	13.2279	3.1286	-0.723055
11	0	33	10.5	4.5	4	3.5	5	5	5	3	4	5	4.5	30.8651	-0.537648	-3.01728
13	1	21	8	4	4	4	3	2	1	2	2	2	5	100.059	20.9472	57.8114
13	0	31	14	4	4	4	5	4	4	5	5	5	5	67.1686	21.8666	5.27509
12	1	24	15	2	4	5	4	4	4	5	5	3	3	49.164	7.59592	14.1954
13	0	29	12	3	4	4	4	4	5	4	4	5	4	37.4045	-1.14056	9.61468
13	0	16	10	2	2	4	3	1	2	3	3	2	4	28.9454	-3.92875	4.98417
12	0	26	13	3	4	4	4	4	4	4	5	5	2	27.2267	5.69317	3.55171
13	1	27	15	5	4	5	4	3	3	5	5	4	4	27.3207	6.17687	6.86495
12	1	30.5	10	4	3.5	3	4.5	4.5	4.5	3	4	5	4.5	120.711	40.4043	30.3734
12	0	30.5	15	2.5	4.5	5	5	4.5	4	5	5	5	5	61.5612	14.2094	7.6228
13	1	23.5	11	3	1	5	4	4	3.5	2	4	3	5	25.5551	-6.28207	-11.0071
13	0	32	15	4	5	5	3	5	5	5	5	5	5	65.2095	999	999
12	1	32.5	14.5	3.5	4	5	5	5	5	5	4.5	5	5	999	999	999
12	0	20.5	15	2	3	5	4	3	2.5	5	5	3	3	39.3365	8.47507	5.1184
13	1	27	14	2	3	5	5	4	4	5	4	4	5	126.196	49.1921	57.5662
13	1	32	13	3	5	5	5	5	4	3	5	5	5	109.156	12.7634	5.20631
